# Supplementary material for: Genomic basis for drought resistance in European beech forests threatened by climate change
Source: eLife. 2021 Jun 16;10:e65532. doi: 10.7554/eLife.65532 (PMC8266386; doi:10.7554/eLife.65532)
Supplement: Source code 1. [file elife-65532-code1.zip]

Archive with 2 entries (1 files):
- Source code 1/
- Source code 1/buche.mat
